# Supplementary material for: Cathelicidin peptide analogues inhibit EV71 infection through blocking viral entry and uncoating
Source: PLoS Pathog. 2024 Jan 25;20(1):e1011967. doi: 10.1371/journal.ppat.1011967 (PMC10846744; doi:10.1371/journal.ppat.1011967)
Supplement: S1 Table — Viral protein residues highlighted in red interact with SCARB2. (XLSX) [file ppat.1011967.s008.xlsx]

## Sheet: Sheet1
		Viral structural protein residues		Interacting peptide residues	Viral structural protein residues		Interacting peptide residues
		VP1	GLN 216	ASN 25	VP2	THR 134	ARG 18
			GLY 281	ILE 15		SER 144	PHE 22, VAL 27
			ASN 282	PHE 12, ILE 15, ILE 19		HIS 145	ASN 25, LEU 26, VAL 27
			ILE 284	LEU 11		PRO 147	ARG 18
		VP2	THR 68	PHE 1, ARG 2		GLN 150	LYS 5, ARG 18
			LYS 69	ARG 2		ASP 156	PHE 1, ARG 2
			LEU 70	PHE 1, ARG 2		GLY 157	ARG 2
			GLU 72	ARG 2, LYS 3		GLU 159	ARG 2, LYS 3, SER 4, LYS 5
			SER 74	GLU 6		GLN 161	LYS 5, LEU 11, ARG 14, ILE 15, ARG 18
			SER 75	GLU 6		HIS 162	LEU 11, ILE 15
			LYS 76	GLU 6, LYS 10, LEU 11, ARG 14	VP3	ALA 62	LEU 11
			GLY 77	ARG 2, GLU 6		THR 63	LYS 10, LEU 11
			TRP 78	ARG 2		LEU 65	LEU 11
